# Supplementary material for: A new species of the genus Hyalella (Crustacea, Amphipoda) from northern Mexico
Source: Zookeys. 2020 Jun 18;942:1–19. doi: 10.3897/zookeys.942.50399 (PMC7316804; doi:10.3897/zookeys.942.50399)
Supplement: XML Treatment for Hyalella tepehuana [file zookeys.942.50399-treatment1.xml]

<!DOCTYPE tp:taxon-treatment
  PUBLIC "-//TaxonX//DTD Taxonomic Treatment Publishing DTD v0 20100105//EN" "tax-treatment-NSO.dtd">
<tp:taxon-treatment xmlns:tp="http://www.plazi.org/taxpub"><tp:treatment-meta><kwd-group><label>Taxon classification</label><kwd><named-content xmlns:xlink="http://www.w3.org/1999/xlink" content-type="kingdom">Animalia</named-content></kwd><kwd><named-content xmlns:xlink="http://www.w3.org/1999/xlink" content-type="order">Amphipoda</named-content></kwd><kwd><named-content xmlns:xlink="http://www.w3.org/1999/xlink" content-type="family">Hyalellidae</named-content></kwd></kwd-group><mixed-citation publication-type="journal"><person-group><name><surname>Marrón-Becerra</surname><given-names>Aurora</given-names></name><name><surname>Hermoso-Salazar</surname><given-names>Margarita</given-names></name><name><surname>Rivas</surname><given-names>Gerardo</given-names></name></person-group><article-title>A new species of the genus <italic><tp:taxon-name><tp:taxon-name-part taxon-name-part-type="genus" reg="Hyalella">Hyalella</tp:taxon-name-part></tp:taxon-name></italic> (<tp:taxon-name><tp:taxon-name-part taxon-name-part-type="subphylum">Crustacea</tp:taxon-name-part></tp:taxon-name>, <tp:taxon-name><tp:taxon-name-part taxon-name-part-type="order">Amphipoda</tp:taxon-name-part></tp:taxon-name>) from northern Mexico</article-title><source>Zookeys</source><day>18</day><month>6</month><year>2020</year><volume>942</volume><fpage>1</fpage><lpage>19</lpage><pub-id pub-id-type="doi">10.3897/zookeys.942.50399</pub-id></mixed-citation></tp:treatment-meta><tp:nomenclature><tp:taxon-name><object-id xmlns:xlink="http://www.w3.org/1999/xlink" content-type="arpha" xlink:type="simple">C2DD8C78-67C1-518D-B3E1-50185B66BAF3</object-id>
              <tp:taxon-name-part taxon-name-part-type="genus" reg="Hyalella">Hyalella</tp:taxon-name-part>
              <tp:taxon-name-part taxon-name-part-type="species" reg="tepehuana">tepehuana</tp:taxon-name-part>
              <object-id xmlns:xlink="http://www.w3.org/1999/xlink" content-type="zoobank" xlink:type="simple">http://zoobank.org/0DF61E79-825B-4882-B1F2-A0DE3FA90503</object-id>
            </tp:taxon-name><tp:taxon-status xmlns:xlink="http://www.w3.org/1999/xlink" xlink:type="simple">sp. nov.</tp:taxon-status><xref ref-type="fig" rid="F2">Figures 2</xref><xref ref-type="fig" rid="F3">, 3</xref><xref ref-type="fig" rid="F4">, 4</xref><xref ref-type="fig" rid="F5">, 5</xref><xref ref-type="fig" rid="F6">, 6</xref><xref ref-type="fig" rid="F7">, 7</xref><xref ref-type="fig" rid="F8">, 8</xref></tp:nomenclature><tp:treatment-sec sec-type="etymology" id="SECID0E3LAC"><title>Etymology.</title><p>The specific epithet <italic><tp:taxon-name><tp:taxon-name-part taxon-name-part-type="genus" reg="Hyalella"/><tp:taxon-name-part taxon-name-part-type="species" reg="tepehuana">tepehuana</tp:taxon-name-part></tp:taxon-name></italic> refers to the great Tepehuan ethnic group, whose current settlement is in southern Durango. The name Tepehuan comes from Náhuatl and has two meanings: “owners of the hills”, <italic>tepetl</italic> (hill) and <italic>huan</italic> (possessive), and “winner of battles”, <italic>tepehuani</italic>.</p></tp:treatment-sec><tp:treatment-sec sec-type="material" id="SECID0ESMAC"><title>Material examined.</title><p>Holotype male, body length 5.4 mm (<abbrev xmlns:xlink="http://www.w3.org/1999/xlink" content-type="institution" xlink:title="Colección Nacional de Crustáceos" id="ABBRID0EYMAC" xlink:type="simple">CNCR</abbrev> 35295), from Tunal River in La Ferrería Durango, Mexico (<named-content xmlns:xlink="http://www.w3.org/1999/xlink" content-type="dwc:verbatimCoordinates" xlink:type="simple"><named-content content-type="geo-json" specific-use="{&#34;type&#34;:&#34;Point&#34;,&#34;coordinates&#34;:[-104.663617,23.965083]}" id="NCID0EANAC" xlink:type="simple">23°57.905'N, 104°39.817'W</named-content></named-content>) 12 June, 2016. Collectors: A. Marrón-Becerra and G. Rivas. Paratypes (<italic>n</italic> = 10 males, <italic>n</italic> = 10 females): males mean size 5.7 ± 0.6 mm, female body length 5.6 ± 0.6 mm (<abbrev xmlns:xlink="http://www.w3.org/1999/xlink" content-type="institution" xlink:title="Colección Nacional de Crustáceos" id="ABBRID0EJNAC" xlink:type="simple">CNCR</abbrev> 35296, permanent slides and <abbrev xmlns:xlink="http://www.w3.org/1999/xlink" content-type="institution" xlink:title="Colección Nacional de Crustáceos" id="ABBRID0EONAC" xlink:type="simple">CNCR</abbrev> 35297 SEM preparations), same locality, date and collectors as holotype.</p></tp:treatment-sec><tp:treatment-sec sec-type="type locality" id="SECID0ETNAC"><title>Type locality.</title><p>Mexico, Durango, Tunal River in La Ferrería: <named-content xmlns:xlink="http://www.w3.org/1999/xlink" content-type="dwc:verbatimCoordinates" xlink:type="simple"><named-content content-type="geo-json" specific-use="{&#34;type&#34;:&#34;Point&#34;,&#34;coordinates&#34;:[-104.663617,23.965083]}" id="NCID0E3NAC" xlink:type="simple">23°57.905'N, 104°39.817'W</named-content></named-content> (Fig. <xref ref-type="fig" rid="F1">1</xref>), above 1874 m a.s.l., scarce water but with high density of macroalgae.</p><fig id="F1" position="float" orientation="portrait"><object-id xmlns:xlink="http://www.w3.org/1999/xlink" content-type="doi" xlink:type="simple">10.3897/zookeys.942.50399.figure1</object-id><object-id xmlns:xlink="http://www.w3.org/1999/xlink" content-type="arpha" xlink:type="simple">152510F9-04D6-554F-A9CC-F2A2B589D620</object-id><label>Figure 1.</label><caption><p>Type locality. Tunal River, La Ferrería, Durango state, Mexico (<named-content xmlns:xlink="http://www.w3.org/1999/xlink" content-type="dwc:verbatimCoordinates" xlink:type="simple"><named-content content-type="geo-json" specific-use="{&#34;type&#34;:&#34;Point&#34;,&#34;coordinates&#34;:[-104.663617,23.965083]}" id="NCID0EQOAC" xlink:type="simple">23°57.905'N, 104°39.817'W</named-content></named-content>).</p></caption><graphic xmlns:xlink="http://www.w3.org/1999/xlink" xlink:href="zookeys-942-001-g001.jpg" position="float" orientation="portrait" xlink:type="simple" id="oo_422859.jpg"><uri content-type="original_file" xlink:type="simple">https://binary.pensoft.net/fig/422859</uri></graphic></fig></tp:treatment-sec><tp:treatment-sec sec-type="diagnosis" id="SECID0E1OAC"><title>Diagnosis.</title><p>Pleonite 1 and 2 with dorsoposterior carina. Coxa 4 excavated posteriorly. Eyes pigmented. Antenna 1 shorter than Antenna 2 without accessory flagellum. Antenna 2 less than one-half body length. Maxilla 1 palp short, reaching less than half distance between base of palp and tip of setae of outer plate, with one stout distal seta; inner plate slender with three or four strong pappose distal setae. Maxilla 2 inner plate with two or three strong pappose setae on inner margin. Gnathopod 1, propodus hammer-shaped, palm slope transverse, inner face with three or four pappose setae, comb scales on distoposterior and distoanterior border. Gnathopod 2, basis hind margin with two setae. Uropods without curved setae. Uropod 3, peduncle and ramus subequal in length, styliform. Telson slightly longer than wide, narrowing posteriorly, with two long simple setae widely separated.</p></tp:treatment-sec><tp:treatment-sec sec-type="description" id="SECID0E6OAC"><title>Description of male.</title><p><bold><italic>Body</italic></bold>, tergites of pleon 1 and 2 with dorsoposterior carina (Fig. <xref ref-type="fig" rid="F2">2A, B</xref>).</p><p>Mean body length of males: 5.7 ± 0.6 mm (<italic>n</italic> = 10).</p><p>Mean cephalothorax length: 0.6 ± 0.03 mm (<italic>n</italic> = 10).</p><p>Epimeral plates 1–3 acuminate.</p><p><bold><italic>Coxae 1–3</italic></bold> (Fig. <xref ref-type="fig" rid="F2">2A, B</xref>) subequal in shape, subrectangular, longer than wide; coxa 1 shorter than coxae 2 and 3; coxa 4 wider than coxae 1–3 with a deep posterior excavation; coxae 1–4 slightly overlapping anterior coxa, distal margin rounded with small setae widely separated, acumination absent. Coxae 5–7 reduced, shorter than coxae 5 and 6, bilobate except coxa 7; coxa 5 with two subequal lobes, posterior lobe slightly longer than anterior; coxa 6 with two unequal lobes, anterior lobe reduced; coxa 7 with a single lobe, anterior lobe absent.</p><p><bold><italic>Head</italic></bold> typically gammaridean (Fig. <xref ref-type="fig" rid="F2">2A, B</xref>), smooth surface, length less than combined length of the first two thoracic segments, reaching the half of the second pereionite, rostrum absent. Eyes pigmented, medium, rounded, located between insertions of antennae 1 and 2.</p><p><bold><italic>Antenna 1</italic></bold> (Figs <xref ref-type="fig" rid="F2">2A, B</xref>, <xref ref-type="fig" rid="F3">3A</xref>) less than one-half the body length, shorter than antenna 2 (80% length of A2), but longer than peduncle of antenna 2, reaching more than one-half of the third pereionite; peduncle longer than head, reaching beyond half of the length of first pereionite, article 1 and 2 subequal in length, article 1 wider than articles 2 and 3, article 2 longer and wider than article 3, article 3 shorter and thinner than articles 1 and 2, proportions (1.5:1.4:1), article 1 close to the middle length of the ventral surface with two short cuspidate setae, one smaller, and one cluster with three cuspidate setae at distal end; flagellum with 9–11 articles reduced gradually toward the distal portion, flagellum longer than peduncle; aesthetasc on flagellum, present on articles 4–11, 4–7 (one pair), 8–11 (one aesthetasc). Accessory flagellum absent.</p><fig id="F2" position="float" orientation="portrait"><object-id xmlns:xlink="http://www.w3.org/1999/xlink" content-type="doi" xlink:type="simple">10.3897/zookeys.942.50399.figure2</object-id><object-id xmlns:xlink="http://www.w3.org/1999/xlink" content-type="arpha" xlink:type="simple">3E24036C-5DE8-5AB1-ABAD-A99CD60DB539</object-id><label>Figure 2.</label><caption><p><italic><tp:taxon-name><tp:taxon-name-part taxon-name-part-type="genus" reg="Hyalella">Hyalella</tp:taxon-name-part> <tp:taxon-name-part taxon-name-part-type="species" reg="tepehuana">tepehuana</tp:taxon-name-part></tp:taxon-name></italic> sp. nov. lateral habitus <bold>A</bold> male holotype 5.4mm <bold>B</bold> male paratype 5.6 mm <bold>C</bold> female paratype 5.6 mm. Scale bars: 2 mm.</p></caption><graphic xmlns:xlink="http://www.w3.org/1999/xlink" xlink:href="zookeys-942-001-g002.jpg" position="float" orientation="portrait" xlink:type="simple" id="oo_422860.jpg"><uri content-type="original_file" xlink:type="simple">https://binary.pensoft.net/fig/422860</uri></graphic></fig><p><bold><italic>Antenna 2</italic></bold> (Figs <xref ref-type="fig" rid="F2">2A, B</xref>, <xref ref-type="fig" rid="F3">3B</xref>) almost 1.2× longer than antenna 1, slightly longer than one-third body length, reaching half of the fifth pereionite; peduncle reaching the second pereionite, peduncle articles increase gradually in length and decrease in width, article 3 shorter but wider than articles 4 and 5, article 4 a little longer than the length of article 3, article 5 slightly longer than article 4; flagellum with 11–12 articles, slightly longer than peduncle, almost 1.25× the length; without aesthetasc on flagellum.</p><p><bold><italic>Buccal parts</italic></bold>: upper lip (Fig. <xref ref-type="fig" rid="F3">3E</xref>) with distal margin rounded and numerous setules present, longer and more distant toward the lateral end, two setae plus accessory setae near the distal margin on both sides (left and right) symmetrically.</p><p><bold>Lower lip</bold> (Figs <xref ref-type="fig" rid="F3">3F</xref>, <xref ref-type="fig" rid="F8">8G</xref>), outer lobes without notches or excavations; mandibular projection of outer lobes rounded; without inner lobes.</p><p><bold><italic><tp:taxon-name><tp:taxon-name-part taxon-name-part-type="genus" reg="Mandibles">Mandibles</tp:taxon-name-part></tp:taxon-name></italic></bold> (Figs <xref ref-type="fig" rid="F3">3G, H</xref>, <xref ref-type="fig" rid="F8">8A, B</xref>) without palp, asymmetric. Incisor toothed, six to eight teeth present. Left lacinia mobilis similar to incisor process, with five or six teeth; setal row on left mandible with three or four main pappose setae plus accessory setae. Right mandible with six or seven teeth, lacinia mobilis reduced than the left one, with two pairs of asymmetrical, L-shaped teeth, fused at the base, proximal pair shorter than distal, inner margin denticulate; near the lacinia mobilis base, with one pair of setae; setal row with two main pappose setae plus accessory setae and with setulae near the molar process. Molar process large, cylindrical, and triturative; left mandible lateral view almost rectangular (Fig. <xref ref-type="fig" rid="F3">3G</xref>) and right mandible with a 60° angle (Fig. <xref ref-type="fig" rid="F3">3H</xref>); with accessory pappose setae present in both molars.</p><fig id="F3" position="float" orientation="portrait"><object-id xmlns:xlink="http://www.w3.org/1999/xlink" content-type="doi" xlink:type="simple">10.3897/zookeys.942.50399.figure3</object-id><object-id xmlns:xlink="http://www.w3.org/1999/xlink" content-type="arpha" xlink:type="simple">8F51C2F8-798F-53FA-9B87-82F45A8CEB15</object-id><label>Figure 3.</label><caption><p><italic><tp:taxon-name><tp:taxon-name-part taxon-name-part-type="genus" reg="Hyalella">Hyalella</tp:taxon-name-part> <tp:taxon-name-part taxon-name-part-type="species" reg="tepehuana">tepehuana</tp:taxon-name-part></tp:taxon-name></italic> sp. nov., male antennae <bold>A</bold> antenna 1 <bold>B</bold> antenna 2. Buccal parts <bold>C</bold> maxilla 1 <bold>D</bold> maxilla 2 <bold>E</bold> upper lip <bold>F</bold> lower lip <bold>G</bold> left mandible (dotted line shows the form and angle of molar in lateral view) <bold>H</bold> right mandible (dotted line shows the form and angle of molar in lateral view) <bold>I</bold> maxilliped. Scale bars: 100 µm.</p></caption><graphic xmlns:xlink="http://www.w3.org/1999/xlink" xlink:href="zookeys-942-001-g003.jpg" position="float" orientation="portrait" xlink:type="simple" id="oo_422861.jpg"><uri content-type="original_file" xlink:type="simple">https://binary.pensoft.net/fig/422861</uri></graphic></fig><p><bold><italic>Maxilla 1</italic></bold> (Figs <xref ref-type="fig" rid="F3">3C</xref>, <xref ref-type="fig" rid="F8">8D, E</xref>) with short palp, vestigial, uniarticulate, longer than wide, distally pointed with one short and stout distal seta (Fig. <xref ref-type="fig" rid="F8">8D</xref>), palp length almost exceeds half of the distance between base of palp and base of seta on outer plate, but less than half the distance between base of palp and tip of seta on outer plate (Fig. <xref ref-type="fig" rid="F8">8E</xref>); inner plate slender, shorter than outer plate, with three or four pappose distal setae (two distal and one or two subdistal); outer plate with nine stout serrate setae (Fig. <xref ref-type="fig" rid="F8">8E</xref>).</p><p><bold><italic>Maxilla 2</italic></bold> (Figs <xref ref-type="fig" rid="F3">3D</xref>, <xref ref-type="fig" rid="F8">8C</xref>) with plates subequal in length, width, and shape; inner plate shorter and slender, with two or three pappose setae on mid-distal margin, and with seven shorter serrulate setae on distal margin; outer and inner plates with abundant setules.</p><p><bold><italic>Maxilliped</italic></bold> (Figs <xref ref-type="fig" rid="F3">3I</xref>, <xref ref-type="fig" rid="F8">8F</xref>) with inner plate longer than outer plate; distal margin slightly convex, almost flat, in both plates; inner plate distal margin with three cuspidate setae of equal size and with plumose setae; outer plate, inner and distal margins with numerous simple setae. Palp composed of four articles subequal in the maximum length; first article with three simple setae at the inner distal end and one pair at the outer distal end, one on each side; second article with numerous simple setae on the inner margin and three on outer distal end; third article with several setae on distal margin, distal end on the outer margin with three simple setae and comb setae; fourth article ungiform, longer than nail, with comb setae, inner margin near the distal half with three setae and one near nail base on outer margin; nail reaching almost two-thirds of the fourth article with serration at distal half.</p><p><bold><italic>Gnathopod 1</italic></bold> (Figs <xref ref-type="fig" rid="F4">4A</xref>, <xref ref-type="fig" rid="F6">6A–C</xref>) subchelated, hammer shaped, shorter than gnathopod 2. Basis elongated, maximum length close to 3× longer than the maximum width; near to the half of posterior margin with one seta, distal end with two clusters of two setae. Ischium short, almost as long as wide, length almost same as maximum width of basis and maximum length of merus; distal posterior end with two clusters of two setae. Merus longer than wide, almost half of the length of ventral surface with comb scales; distal margin with four setae. Carpus longer than wide, longer and slightly wider than propodus, with strong short and wide posterior lobe forming a scoop-like structure open to the inside; lobe, inner surface with three serrate setae, external surface on the distal half of lobe, near to the margin, with comb scales, anterior distal end with three setae. Propodus 1.5× longer than wide; inner surface near to the distal margin with four serrate setae (three in a row); distal anterior end with two clusters of approximately five setae; distal anterior and posterior surfaces with comb scales; palm transverse, posterior distal end with a robust seta and cup for dactyl. Dactyl claw-like; nail present; anterior surface near to the proximal half with one plumose seta, with comb scales over the anterior surface.</p><fig id="F4" position="float" orientation="portrait"><object-id xmlns:xlink="http://www.w3.org/1999/xlink" content-type="doi" xlink:type="simple">10.3897/zookeys.942.50399.figure4</object-id><object-id xmlns:xlink="http://www.w3.org/1999/xlink" content-type="arpha" xlink:type="simple">414F4891-0B6C-53F5-B1CA-10B544B42524</object-id><label>Figure 4.</label><caption><p><italic><tp:taxon-name><tp:taxon-name-part taxon-name-part-type="genus" reg="Hyalella">Hyalella</tp:taxon-name-part> <tp:taxon-name-part taxon-name-part-type="species" reg="tepehuana">tepehuana</tp:taxon-name-part></tp:taxon-name></italic> sp. nov. gnathopods <bold>A</bold> male gnathopod 1 <bold>B</bold> male gnathopod 2 <bold>C</bold> female gnathopod 2 <bold>D</bold> female gnathopod 1. Male pereiopods <bold>E</bold> pereiopod 3 <bold>F</bold> pereiopod 4 <bold>G</bold> pereiopod 5 <bold>H</bold> pereiopod 6 <bold>I</bold> pereiopod 7. Scale bars: 100 µm.</p></caption><graphic xmlns:xlink="http://www.w3.org/1999/xlink" xlink:href="zookeys-942-001-g004.jpg" position="float" orientation="portrait" xlink:type="simple" id="oo_422862.jpg"><uri content-type="original_file" xlink:type="simple">https://binary.pensoft.net/fig/422862</uri></graphic></fig><p><bold><italic>Gnathopod 2</italic></bold> (Figs <xref ref-type="fig" rid="F4">4B</xref>, <xref ref-type="fig" rid="F6">6D, E</xref>) subchelated; palm slightly oblique. Basis elongate, more than 3× longer than wide; posterior margin with two long setae. Ischium short, subquadrate, shorter than merus. Merus short; distal end of posterior margin with eight simple setae; distal half of the posterior inner and outer surfaces with comb scales. Carpus shorter than propodus; anterodistal end with two setae; posterior lobe scoop-like, elongate, length similar to the merus maximum length, almost 1.5× the width of merus, with several submarginal pappose setae and comb scales. Propodus robust, almost 1.5× as long as wide, subrectangular; palm slightly shorter than posterior margin, slope slightly irregular, with some long simple setae, several short, and several medium setae; distal margin of palm with one truncated process and presence of one slightly posterior excavation at base, near to the insertion of dactyl; palm posterior distal end with two strong setae, comb scales and cup for dactyl. Dactyl claw-like, congruent with palm, without comb scales; outer margin proximal third with a plumose seta; inner margin crenulate.</p><p><bold><italic>Pereopods 3–7</italic></bold> (Figs <xref ref-type="fig" rid="F4">4E–I</xref>, <xref ref-type="fig" rid="F7">7D–I</xref>) simple, gradually longer posteriorly. Pereopod 5 shorter than pereopods 4 and 6.</p><p><bold><italic>Pereopod 3</italic></bold> (Figs <xref ref-type="fig" rid="F4">4E</xref>, <xref ref-type="fig" rid="F7">7D</xref>) with basis elongate; mid-posterior margin with two simple setae; anterodistal and posterodistal ends with simple setae. Ischium subquadrate; posterodistal end with one pair of setae. Merus longer than ischium (more than twice the length); posterior margin with three setae; anterior margin with one seta; anterodistal and posterodistal ends with one cluster of four setae. Carpus shorter and slenderer than merus; posterior margin with four stout setae; posterodistal end with at least five slender setae, longer than the ones from posterior margin; anterodistal end with at least two setae. Propodus almost as large as the posterior margin of merus, slenderer than carpus; posterior margin with eight setae; anterodistal end with three simple setae. Dactyl claw-like; nail present; first proximal third of the anterior margin with one plumose seta; posterior margin with one simple seta close to the nail.</p><p><bold><italic>Pereopod 4</italic></bold> (Figs <xref ref-type="fig" rid="F4">4F</xref>, <xref ref-type="fig" rid="F7">7E</xref>) similar in shape to pereopod 3 but slightly longer; coxa 4 wider than coxa 3, with a posterior excavation; basis posterior margin with one simple seta.</p><p><bold><italic>Pereopods 5–7</italic></bold> (Figs <xref ref-type="fig" rid="F4">4G–I</xref>, <xref ref-type="fig" rid="F7">7F–H</xref>) similar in shape; basis posterior lobe rounded and denticulate. Pereopod 7 (Fig. <xref ref-type="fig" rid="F7">7I</xref>) with basis lobe widely expanded, almost reaching ischium distal margin; wider than lobes of pereopods 5 (Figs <xref ref-type="fig" rid="F4">4G</xref>, <xref ref-type="fig" rid="F7">7F</xref>) and 6 (Figs <xref ref-type="fig" rid="F4">4H</xref>, <xref ref-type="fig" rid="F7">7G</xref>); width almost 0.75× width of basis (measured at cleft between basis and basis lobe); posterior margin with 14 serrations, each with one setule but one or two serrations with one stout seta in the distal margin; anterior margin with three stout setae and one at distal end.</p><p><bold><italic>Pleopods 1–3</italic></bold> (Fig. <xref ref-type="fig" rid="F5">5E</xref>) not modified, biramous, elongated, rami multi-annulated, with numerous plumose setae; inner margin of peduncle with two short retinacula (coupling hooks) at distal end.</p><fig id="F5" position="float" orientation="portrait"><object-id xmlns:xlink="http://www.w3.org/1999/xlink" content-type="doi" xlink:type="simple">10.3897/zookeys.942.50399.figure5</object-id><object-id xmlns:xlink="http://www.w3.org/1999/xlink" content-type="arpha" xlink:type="simple">7DAD7FAE-9714-5D5A-A694-DBB5C6D7D9FA</object-id><label>Figure 5.</label><caption><p><italic><tp:taxon-name><tp:taxon-name-part taxon-name-part-type="genus" reg="Hyalella">Hyalella</tp:taxon-name-part> <tp:taxon-name-part taxon-name-part-type="species" reg="tepehuana">tepehuana</tp:taxon-name-part></tp:taxon-name></italic> sp. nov. Male uropods <bold>A</bold> uropod 1 <bold>B</bold> uropod 2 <bold>C</bold> uropod 3 <bold>D</bold> telson <bold>E</bold> Pleopod 1. Scale bars: 100 µm.</p></caption><graphic xmlns:xlink="http://www.w3.org/1999/xlink" xlink:href="zookeys-942-001-g005.jpg" position="float" orientation="portrait" xlink:type="simple" id="oo_422863.jpg"><uri content-type="original_file" xlink:type="simple">https://binary.pensoft.net/fig/422863</uri></graphic></fig><p><bold><italic>Uropod 1</italic></bold> (Figs <xref ref-type="fig" rid="F5">5A</xref>, <xref ref-type="fig" rid="F8">8H</xref>) longer than uropod 2 (Fig. <xref ref-type="fig" rid="F8">8H</xref>); peduncle longer than rami, proximal half of the dorsal margin with three or four dorsal setae, inner and outer distal end with one seta; rami subequal, inner ramus slightly shorter, with two dorsal setae and four distal setae, outer ramus with three dorsal and three distal setae; male without curved setae on inner ramus.</p><p><bold><italic>Uropod 2</italic></bold> (Figs <xref ref-type="fig" rid="F5">5B</xref>, <xref ref-type="fig" rid="F8">8H</xref>) longer than peduncle of uropod 1; peduncle as long as rami, with two dorsal setae over the distal half and one at distal end; rami subequal, inner ramus with two dorsal and four distal setae, outer ramus with two or three dorsal and three distal setae.</p><p><bold><italic>Uropod 3</italic></bold> (Figs <xref ref-type="fig" rid="F5">5C</xref>, <xref ref-type="fig" rid="F8">8H–I</xref>) slightly shorter than peduncle of uropod 2; peduncle rectangular, wider than ramus with four strong distal setae of variable length, inner ramus absent, outer ramus uniarticulate slender, slightly shorter than peduncle, basal width near 3× the apex of ramus, with three or four slender apical setae and one connate seta.</p><p><bold><italic>Telson</italic></bold> (Figs <xref ref-type="fig" rid="F5">5D</xref>, <xref ref-type="fig" rid="F8">8J</xref>) entire, slightly longer than wide, narrowing posteriorly, with two long simple setae widely separated; outer surface bearing two clusters of three plumose setae near the half distal portion, close to the margin, symmetrically distributed.</p><p><bold><italic>Coxal</italic></bold> gills sac-like, present on segments 2–6 (Fig. <xref ref-type="fig" rid="F6">6D</xref>). Sternal gills tubular, present on segments 3–7.</p><p><bold>Female</bold> (Fig. <xref ref-type="fig" rid="F2">2C</xref>). Similar to male. Gnathopod 1 (Figs <xref ref-type="fig" rid="F4">4C, D</xref>, <xref ref-type="fig" rid="F7">7A–C</xref>) with carpus with five setae on the inner face lobe; propodus with four setae in a row over the inner face. Gnathopod 2 smaller than male gnathopod 2, parachelated, palm reverse oblique; basis posterior margin with two setae; propodus slightly longer than twice its maximum width, outer face with three setae in a row and three large setae near the palm, anterior and posterior distal half with comb scales. Pereonite 2 with one anterior excavation or notch for the amplexus. Pereopod 7 lobe with 13 serrations and setules, and two stout setae on the distal margin. Oostegites subtriangular, with setae curled on the margins, reaching almost one-half length of merus (Fig. <xref ref-type="fig" rid="F4">4C</xref>).</p><p>Intraspecific variation: Maxilla 1, inner plate usually with four setae, the smaller adults could have three setae and the young ones two setae. Maxilla 1 palp, length quite variable during the molt process. Maxilla 2 inner plate with two or three setae, even in the same organism.</p><fig id="F6" position="float" orientation="portrait"><object-id xmlns:xlink="http://www.w3.org/1999/xlink" content-type="doi" xlink:type="simple">10.3897/zookeys.942.50399.figure6</object-id><object-id xmlns:xlink="http://www.w3.org/1999/xlink" content-type="arpha" xlink:type="simple">27F57D43-28DA-5222-84C2-9323B8048E86</object-id><label>Figure 6.</label><caption><p><italic><tp:taxon-name><tp:taxon-name-part taxon-name-part-type="genus" reg="Hyalella">Hyalella</tp:taxon-name-part> <tp:taxon-name-part taxon-name-part-type="species" reg="tepehuana">tepehuana</tp:taxon-name-part></tp:taxon-name></italic> sp. nov. Male gnathopods <bold>A</bold> gnathopod 1 inner face <bold>B</bold> carpus gnathopod 1 inner face <bold>C</bold> propodus and dactyl gnathopod 1 inner face <bold>D</bold> gnathopod 2 inner face (arrow shows coxal gill) <bold>E</bold> palm gnathopod 2 inner face.</p></caption><graphic xmlns:xlink="http://www.w3.org/1999/xlink" xlink:href="zookeys-942-001-g006.jpg" position="float" orientation="portrait" xlink:type="simple" id="oo_422864.jpg"><uri content-type="original_file" xlink:type="simple">https://binary.pensoft.net/fig/422864</uri></graphic></fig><fig id="F7" position="float" orientation="portrait"><object-id xmlns:xlink="http://www.w3.org/1999/xlink" content-type="doi" xlink:type="simple">10.3897/zookeys.942.50399.figure7</object-id><object-id xmlns:xlink="http://www.w3.org/1999/xlink" content-type="arpha" xlink:type="simple">8396018C-17BB-5812-8239-BB141E5A99DB</object-id><label>Figure 7.</label><caption><p><italic><tp:taxon-name><tp:taxon-name-part taxon-name-part-type="genus" reg="Hyalella">Hyalella</tp:taxon-name-part> <tp:taxon-name-part taxon-name-part-type="species" reg="tepehuana">tepehuana</tp:taxon-name-part></tp:taxon-name></italic> sp. nov. Female gnathopods <bold>A</bold> gnathopod 1 <bold>B</bold> gnathopod 2 <bold>C</bold> propodus gnathopod 2. Male pereiopods <bold>D</bold> pereiopod 3 <bold>E</bold> pereiopod 4 <bold>F</bold> pereiopod 5 <bold>G</bold> pereiopod 6 <bold>H</bold> pereiopod 7 <bold>I</bold> pereiopod 7 basis posterior lobe, distal margin stout setae.</p></caption><graphic xmlns:xlink="http://www.w3.org/1999/xlink" xlink:href="zookeys-942-001-g007.jpg" position="float" orientation="portrait" xlink:type="simple" id="oo_422865.jpg"><uri content-type="original_file" xlink:type="simple">https://binary.pensoft.net/fig/422865</uri></graphic></fig><fig id="F8" position="float" orientation="portrait"><object-id xmlns:xlink="http://www.w3.org/1999/xlink" content-type="doi" xlink:type="simple">10.3897/zookeys.942.50399.figure8</object-id><object-id xmlns:xlink="http://www.w3.org/1999/xlink" content-type="arpha" xlink:type="simple">5033D7AC-0E13-5911-A867-1EF8A5EB64BE</object-id><label>Figure 8.</label><caption><p><italic><tp:taxon-name><tp:taxon-name-part taxon-name-part-type="genus" reg="Hyalella">Hyalella</tp:taxon-name-part> <tp:taxon-name-part taxon-name-part-type="species" reg="tepehuana">tepehuana</tp:taxon-name-part></tp:taxon-name></italic> sp. nov., male buccal parts <bold>A</bold> left mandible <bold>B</bold> right mandible <bold>C</bold> maxilla 2 <bold>D</bold> palp maxilla 1 <bold>E</bold> maxilla 1 <bold>F</bold> maxilliped <bold>G</bold> lower lip <bold>H</bold> uropods 1–3 <bold>I</bold> uropod 3 <bold>J</bold> telson. Arrows show setae.</p></caption><graphic xmlns:xlink="http://www.w3.org/1999/xlink" xlink:href="zookeys-942-001-g008.jpg" position="float" orientation="portrait" xlink:type="simple" id="oo_422866.jpg"><uri content-type="original_file" xlink:type="simple">https://binary.pensoft.net/fig/422866</uri></graphic></fig></tp:treatment-sec><tp:treatment-sec sec-type="habitat" id="SECID0E4TAE"><title>Habitat.</title><p>Freshwater, epigean.</p></tp:treatment-sec><tp:treatment-sec sec-type="distribution" id="SECID0ECUAE"><title>Distribution.</title><p>La Ferrería, Durango, Tunal river (<named-content xmlns:xlink="http://www.w3.org/1999/xlink" content-type="dwc:verbatimCoordinates" xlink:type="simple"><named-content content-type="geo-json" specific-use="{&#34;type&#34;:&#34;Point&#34;,&#34;coordinates&#34;:[-104.663617,23.965083]}" id="NCID0ELUAE" xlink:type="simple">23°57.905'N, 104°39.817'W</named-content></named-content>).</p></tp:treatment-sec><tp:treatment-sec sec-type="remarks" id="SECID0EQUAE"><title>Remarks.</title><p><italic><tp:taxon-name><tp:taxon-name-part taxon-name-part-type="genus" reg="Hyalella">Hyalella</tp:taxon-name-part> <tp:taxon-name-part taxon-name-part-type="species" reg="tepehuana">tepehuana</tp:taxon-name-part></tp:taxon-name></italic> sp. nov. is the first species described from northern Mexico. It is easily distinguished from other species of <italic><tp:taxon-name><tp:taxon-name-part taxon-name-part-type="genus" reg="Hyalella">Hyalella</tp:taxon-name-part></tp:taxon-name></italic> from the USA, Mexico, and the Caribbean by the atypical number of setae on the inner plate of maxilla 1 (four setae) and maxilla 2 (three setae), and by the shape of the telson. The species morphologically most similar to <italic><tp:taxon-name><tp:taxon-name-part taxon-name-part-type="genus" reg="Hyalella">H.</tp:taxon-name-part> <tp:taxon-name-part taxon-name-part-type="species" reg="tepehuana">tepehuana</tp:taxon-name-part></tp:taxon-name></italic> sp. nov. is <italic><tp:taxon-name><tp:taxon-name-part taxon-name-part-type="genus" reg="Hyalella">H.</tp:taxon-name-part> <tp:taxon-name-part taxon-name-part-type="species" reg="faxoni">faxoni</tp:taxon-name-part></tp:taxon-name></italic> Stebbing, 1903 from the Volcan Barva in Costa Rica, but <italic><tp:taxon-name><tp:taxon-name-part taxon-name-part-type="genus" reg="Hyalella">Hyalella</tp:taxon-name-part> <tp:taxon-name-part taxon-name-part-type="species" reg="tepehuana">tepehuana</tp:taxon-name-part></tp:taxon-name></italic> sp. nov. differs by the presence of dorsal processes on pereionites 1 and 2, and by the following characters: number of articles on antennae 1 and 2 (9–11 and 11 or 12, respectively, in <italic><tp:taxon-name><tp:taxon-name-part taxon-name-part-type="genus" reg="Hyalella">H.</tp:taxon-name-part> <tp:taxon-name-part taxon-name-part-type="species" reg="tepehuana">tepehuana</tp:taxon-name-part></tp:taxon-name></italic> sp. nov. versus 12 and 15–17, respectively, in <italic><tp:taxon-name><tp:taxon-name-part taxon-name-part-type="genus" reg="Hyalella">H.</tp:taxon-name-part> <tp:taxon-name-part taxon-name-part-type="species" reg="faxoni">faxoni</tp:taxon-name-part></tp:taxon-name></italic>); number of setae on propodus inner face of gnathopod 1 (four in <italic><tp:taxon-name><tp:taxon-name-part taxon-name-part-type="genus" reg="Hyalella">H.</tp:taxon-name-part> <tp:taxon-name-part taxon-name-part-type="species" reg="tepehuana">tepehuana</tp:taxon-name-part></tp:taxon-name></italic> sp. nov. versus five in <italic><tp:taxon-name><tp:taxon-name-part taxon-name-part-type="genus" reg="Hyalella">H.</tp:taxon-name-part> <tp:taxon-name-part taxon-name-part-type="species" reg="faxoni">faxoni</tp:taxon-name-part></tp:taxon-name></italic>); number of setae on the posterior basis of male gnathopod 2 (two in <italic><tp:taxon-name><tp:taxon-name-part taxon-name-part-type="genus" reg="Hyalella">H.</tp:taxon-name-part> <tp:taxon-name-part taxon-name-part-type="species" reg="tepehuana">tepehuana</tp:taxon-name-part></tp:taxon-name></italic> sp. nov. versus four in <italic><tp:taxon-name><tp:taxon-name-part taxon-name-part-type="genus" reg="Hyalella">H.</tp:taxon-name-part> <tp:taxon-name-part taxon-name-part-type="species" reg="faxoni">faxoni</tp:taxon-name-part></tp:taxon-name></italic>); shape of uropod 3 (styliform in <italic><tp:taxon-name><tp:taxon-name-part taxon-name-part-type="genus" reg="Hyalella">H.</tp:taxon-name-part> <tp:taxon-name-part taxon-name-part-type="species" reg="tepehuana">tepehuana</tp:taxon-name-part></tp:taxon-name></italic> sp. nov. versus globose in <italic><tp:taxon-name><tp:taxon-name-part taxon-name-part-type="genus" reg="Hyalella">H.</tp:taxon-name-part> <tp:taxon-name-part taxon-name-part-type="species" reg="faxoni">faxoni</tp:taxon-name-part></tp:taxon-name></italic>); and telson shape (longer than wide in <italic><tp:taxon-name><tp:taxon-name-part taxon-name-part-type="genus" reg="Hyalella">H.</tp:taxon-name-part> <tp:taxon-name-part taxon-name-part-type="species" reg="tepehuana">tepehuana</tp:taxon-name-part></tp:taxon-name></italic> sp. nov. versus quadrate and wider than long in <italic><tp:taxon-name><tp:taxon-name-part taxon-name-part-type="genus" reg="Hyalella">H.</tp:taxon-name-part> <tp:taxon-name-part taxon-name-part-type="species" reg="faxoni">faxoni</tp:taxon-name-part></tp:taxon-name></italic>). Furthermore, in the new species, the fourth article (= dactyl) of maxilliped is more slender than in <italic><tp:taxon-name><tp:taxon-name-part taxon-name-part-type="genus" reg="Hyalella">H.</tp:taxon-name-part> <tp:taxon-name-part taxon-name-part-type="species" reg="faxoni">faxoni</tp:taxon-name-part></tp:taxon-name></italic>, according to <xref ref-type="bibr" rid="B11">González and Watling (2002b)</xref> (Table <xref ref-type="table" rid="T1">1</xref>). Unlike <italic><tp:taxon-name><tp:taxon-name-part taxon-name-part-type="genus" reg="Hyalella">H.</tp:taxon-name-part> <tp:taxon-name-part taxon-name-part-type="species" reg="faxoni">faxoni</tp:taxon-name-part></tp:taxon-name></italic>, <italic><tp:taxon-name><tp:taxon-name-part taxon-name-part-type="genus" reg="Hyalella">Hyalella</tp:taxon-name-part> <tp:taxon-name-part taxon-name-part-type="species" reg="tepehuana">tepehuana</tp:taxon-name-part></tp:taxon-name></italic> sp. nov. and <italic><tp:taxon-name><tp:taxon-name-part taxon-name-part-type="genus" reg="Hyalella">H.</tp:taxon-name-part> <tp:taxon-name-part taxon-name-part-type="species" reg="azteca">azteca</tp:taxon-name-part></tp:taxon-name></italic> have a dorsal process on perionites 1 and 2. The differences between these last two species are considerable, based mainly on the morphology of palp of maxilla 1, the number of setae on inner plate of maxilla 1 and maxilla 2, the number of setae on uropods, the shape of the telson and the distance between the distal setae on the telson, according to the redescription by <xref ref-type="bibr" rid="B10">González and Watling (2002a)</xref> (Table <xref ref-type="table" rid="T1">1</xref>). These differences seem sufficient to distinguish <italic><tp:taxon-name><tp:taxon-name-part taxon-name-part-type="genus" reg="Hyalella">Hyalella</tp:taxon-name-part> <tp:taxon-name-part taxon-name-part-type="species" reg="tepehuana">tepehuana</tp:taxon-name-part></tp:taxon-name></italic> sp. nov. from <italic><tp:taxon-name><tp:taxon-name-part taxon-name-part-type="genus" reg="Hyalella">H.</tp:taxon-name-part> <tp:taxon-name-part taxon-name-part-type="species" reg="azteca">azteca</tp:taxon-name-part></tp:taxon-name></italic> and other species from North America.</p><table-wrap id="T1" position="float" orientation="portrait"><label>Table 1.</label><caption><p>Morphological differences of males and females among <italic><tp:taxon-name><tp:taxon-name-part taxon-name-part-type="genus" reg="Hyalella">Hyalella</tp:taxon-name-part> <tp:taxon-name-part taxon-name-part-type="species" reg="azteca">azteca</tp:taxon-name-part></tp:taxon-name></italic> (De Saussure, 1858) (based in redescription by <xref ref-type="bibr" rid="B10">González and Watling 2002a</xref> and the type material), <italic><tp:taxon-name><tp:taxon-name-part taxon-name-part-type="genus" reg="Hyalella">Hyalella</tp:taxon-name-part> <tp:taxon-name-part taxon-name-part-type="species" reg="faxoni">faxoni</tp:taxon-name-part></tp:taxon-name></italic> Stebbing, 1903 (based in the redescription by <xref ref-type="bibr" rid="B11">González and Watling 2002b</xref>), and <italic><tp:taxon-name><tp:taxon-name-part taxon-name-part-type="genus" reg="Hyalella">Hyalella</tp:taxon-name-part> <tp:taxon-name-part taxon-name-part-type="species" reg="tepehuana">tepehuana</tp:taxon-name-part></tp:taxon-name></italic> sp. nov.</p></caption><table id="TID0E3CBG" rules="all"><tbody><tr><td rowspan="1" colspan="1">
                      <bold>Character</bold>
                    </td><td rowspan="1" colspan="1">
                      <bold><italic><tp:taxon-name><tp:taxon-name-part taxon-name-part-type="genus" reg="Hyalella">Hyalella</tp:taxon-name-part> <tp:taxon-name-part taxon-name-part-type="species" reg="azteca">azteca</tp:taxon-name-part></tp:taxon-name></italic> (De Saussure, 1858)</bold>
                    </td><td rowspan="1" colspan="1">
                      <bold><italic><tp:taxon-name><tp:taxon-name-part taxon-name-part-type="genus" reg="Hyalella">Hyalella</tp:taxon-name-part> <tp:taxon-name-part taxon-name-part-type="species" reg="faxoni">faxoni</tp:taxon-name-part></tp:taxon-name></italic> Stebbing, 1903</bold>
                    </td><td rowspan="1" colspan="1">
                      <bold><italic><tp:taxon-name><tp:taxon-name-part taxon-name-part-type="genus" reg="Hyalella">H.</tp:taxon-name-part> <tp:taxon-name-part taxon-name-part-type="species" reg="tepehuana">tepehuana</tp:taxon-name-part></tp:taxon-name></italic> sp. nov.</bold>
                    </td></tr><tr><td rowspan="1" colspan="1">Size (mm)</td><td rowspan="1" colspan="1">7.8</td><td rowspan="1" colspan="1">8.7</td><td rowspan="1" colspan="1">5–6.75</td></tr><tr><td rowspan="1" colspan="1">Dorsal process in pereionites 1–2 (mucronations)</td><td rowspan="1" colspan="1">yes</td><td rowspan="1" colspan="1">no</td><td rowspan="1" colspan="1">yes</td></tr><tr><td rowspan="1" colspan="1">Maxilla 1, number of pappose setae on the inner plate</td><td rowspan="1" colspan="1">3</td><td rowspan="1" colspan="1">4</td><td rowspan="1" colspan="1">3–4</td></tr><tr><td rowspan="1" colspan="1">Maxilla 1, palp apical stout setae</td><td rowspan="1" colspan="1">no</td><td rowspan="1" colspan="1">yes</td><td rowspan="1" colspan="1">yes</td></tr><tr><td rowspan="1" colspan="1">Maxilla 2, inner plate pappose setae</td><td rowspan="1" colspan="1">2</td><td rowspan="1" colspan="1">3</td><td rowspan="1" colspan="1">2–3</td></tr><tr><td rowspan="1" colspan="1"><tp:taxon-name><tp:taxon-name-part taxon-name-part-type="genus" reg="Mandibles">Mandibles</tp:taxon-name-part></tp:taxon-name>, lacinia mobilis number of teeth</td><td rowspan="1" colspan="1">5</td><td rowspan="1" colspan="1">5</td><td rowspan="1" colspan="1">5–6</td></tr><tr><td rowspan="1" colspan="1">Antenna 1, number of flagellum articles</td><td rowspan="1" colspan="1">7</td><td rowspan="1" colspan="1">12</td><td rowspan="1" colspan="1">9–11</td></tr><tr><td rowspan="1" colspan="1">Antenna 1, number of flagellum articles</td><td rowspan="1" colspan="1">8</td><td rowspan="1" colspan="1">15–17</td><td rowspan="1" colspan="1">11–12</td></tr><tr><td rowspan="1" colspan="1">Uropod 3</td><td rowspan="1" colspan="1">styliform</td><td rowspan="1" colspan="1">globose</td><td rowspan="1" colspan="1">styliform</td></tr><tr><td rowspan="1" colspan="1">Male gnathopod 2, hind margin setae</td><td rowspan="1" colspan="1">2</td><td rowspan="1" colspan="1">4–6</td><td rowspan="1" colspan="1">2</td></tr><tr><td rowspan="1" colspan="1">Male gnathopod 1, carpus lobe, inner face, number of pappose setae</td><td rowspan="1" colspan="1">1–3</td><td rowspan="1" colspan="1">1–3</td><td rowspan="1" colspan="1">3</td></tr><tr><td rowspan="1" colspan="1">Male gnathopod 1, propodus, inner face, number of pappose setae</td><td rowspan="1" colspan="1">4</td><td rowspan="1" colspan="1">5</td><td rowspan="1" colspan="1">3–4</td></tr><tr><td rowspan="1" colspan="1">Female gnathopod 1, propodus palm</td><td rowspan="1" colspan="1">reverse oblique</td><td rowspan="1" colspan="1">slightly reverse oblique</td><td rowspan="1" colspan="1">slightly reverse oblique</td></tr><tr><td rowspan="1" colspan="1">Uropod 1, outer ramus dorsal setae</td><td rowspan="1" colspan="1">2</td><td rowspan="1" colspan="1">3</td><td rowspan="1" colspan="1">3</td></tr><tr><td rowspan="1" colspan="1">Telson</td><td rowspan="1" colspan="1">width ≈ length, apically pointed with two apposed long simple setae</td><td rowspan="1" colspan="1">width &gt; length, quadrate with two short widely apart setae</td><td rowspan="1" colspan="1">width &lt; length, apically narrowed (semitriangular) with two long widely apart simple seta</td></tr></tbody></table></table-wrap><p>Due to the subtle variations within species, and lack of morphological studies and formal descriptions, the identification of species of <italic><tp:taxon-name><tp:taxon-name-part taxon-name-part-type="genus" reg="Hyalella">Hyalella</tp:taxon-name-part></tp:taxon-name></italic> in North America is complex. Hence, the new characters proposed by <xref ref-type="bibr" rid="B17">Soucek et al. (2015)</xref> to distinguish species are useful: proportion of length of ramus uropod 3 versus the length of stout setae in peduncle, and proportion of gnathopod 2 merus width versus carpus lobe width. The ramus of uropod 3 in <italic><tp:taxon-name><tp:taxon-name-part taxon-name-part-type="genus" reg="Hyalella">Hyalella</tp:taxon-name-part> <tp:taxon-name-part taxon-name-part-type="species" reg="tepehuana">tepehuana</tp:taxon-name-part></tp:taxon-name></italic> sp. nov. is larger than peduncle stout setae. The relative proportions of the merus width and carpus lobe of the ganthopod 2 of <italic><tp:taxon-name><tp:taxon-name-part taxon-name-part-type="genus" reg="Hyalella">H.</tp:taxon-name-part> <tp:taxon-name-part taxon-name-part-type="species" reg="tepehuana">tepehuana</tp:taxon-name-part></tp:taxon-name></italic> sp. nov. are similar as <italic><tp:taxon-name><tp:taxon-name-part taxon-name-part-type="genus" reg="Hyalella">H.</tp:taxon-name-part> <tp:taxon-name-part taxon-name-part-type="species" reg="spinicauda">spinicauda</tp:taxon-name-part></tp:taxon-name></italic> in Michigan and Wisconsin, USA, and some localities in Canada, and different from the proportions found in <italic><tp:taxon-name><tp:taxon-name-part taxon-name-part-type="genus" reg="Hyalella">H.</tp:taxon-name-part> <tp:taxon-name-part taxon-name-part-type="species" reg="azteca">azteca</tp:taxon-name-part></tp:taxon-name></italic> (1.5×).</p><p><italic><tp:taxon-name><tp:taxon-name-part taxon-name-part-type="genus" reg="Hyalella">Hyalella</tp:taxon-name-part> <tp:taxon-name-part taxon-name-part-type="species" reg="tepehuana">tepehuana</tp:taxon-name-part></tp:taxon-name></italic> sp. nov. is also similar to the recently described <italic><tp:taxon-name><tp:taxon-name-part taxon-name-part-type="genus" reg="Hyalella">H.</tp:taxon-name-part> <tp:taxon-name-part taxon-name-part-type="species" reg="wakulla">wakulla</tp:taxon-name-part></tp:taxon-name></italic> Drumm &amp; Knight-Gray, 2019, from Florida, USA. These two species have a similar body length, about 5.5 mm, by which they may be considered to be smaller ecomorphs; however, the main differences between these two species are the number of articles in antennae 1 and 2, and the number of setae on the buccal parts: <italic><tp:taxon-name><tp:taxon-name-part taxon-name-part-type="genus" reg="Hyalella">Hyalella</tp:taxon-name-part> <tp:taxon-name-part taxon-name-part-type="species" reg="tepehuana">tepehuana</tp:taxon-name-part></tp:taxon-name></italic> sp. nov. has more articles in antenna 1 (9–11) and antenna 2 (11–12) while <italic><tp:taxon-name><tp:taxon-name-part taxon-name-part-type="genus" reg="Hyalella">H.</tp:taxon-name-part> <tp:taxon-name-part taxon-name-part-type="species" reg="wakallua">wakallua</tp:taxon-name-part></tp:taxon-name></italic> has fewer articles in antenna 1 (eight) and antenna 2 (nine). The new species also bears a maximum of four setae on the inner plate of maxilla 1 and bears setules on the palp, whereas, <italic><tp:taxon-name><tp:taxon-name-part taxon-name-part-type="genus" reg="Hyalella">H.</tp:taxon-name-part> <tp:taxon-name-part taxon-name-part-type="species" reg="wakulla">wakulla</tp:taxon-name-part></tp:taxon-name></italic> bears three setae on inner plate of maxilla 1, and the palp lacks setules. Also, <italic><tp:taxon-name><tp:taxon-name-part taxon-name-part-type="genus" reg="Hyalella">H.</tp:taxon-name-part> <tp:taxon-name-part taxon-name-part-type="species" reg="tepehuana">tepehuana</tp:taxon-name-part></tp:taxon-name></italic> sp. nov. has a maximum of three pappose setae on the inner plate of maxilla 2, while <italic><tp:taxon-name><tp:taxon-name-part taxon-name-part-type="genus" reg="Hyalella">H.</tp:taxon-name-part> <tp:taxon-name-part taxon-name-part-type="species" reg="wakulla">wakulla</tp:taxon-name-part></tp:taxon-name></italic> has only two, and the maxilliped fourth article in <italic><tp:taxon-name><tp:taxon-name-part taxon-name-part-type="genus" reg="Hyalella">H.</tp:taxon-name-part> <tp:taxon-name-part taxon-name-part-type="species" reg="tepehuana">tepehuana</tp:taxon-name-part></tp:taxon-name></italic> sp. nov. has fewer than four subterminal setae on the medial margin in contrast to <italic><tp:taxon-name><tp:taxon-name-part taxon-name-part-type="genus" reg="Hyalella">H.</tp:taxon-name-part> <tp:taxon-name-part taxon-name-part-type="species" reg="wakulla">wakulla</tp:taxon-name-part></tp:taxon-name></italic>, which has a maximum of four subterminal setae in adults. We consider the differences presented here sufficient to consider <italic><tp:taxon-name><tp:taxon-name-part taxon-name-part-type="genus" reg="Hyalella">Hyalella</tp:taxon-name-part> <tp:taxon-name-part taxon-name-part-type="species" reg="tepehuana">tepehuana</tp:taxon-name-part></tp:taxon-name></italic> sp. nov. as a new species.</p></tp:treatment-sec><ref-list><ref id="B11"><mixed-citation xmlns:xlink="http://www.w3.org/1999/xlink" xlink:type="simple"><person-group><name name-style="western"><surname>González</surname><given-names>ER</given-names></name><name name-style="western"><surname>Watling</surname><given-names>L</given-names></name></person-group> (<year>2002b</year>) <article-title>Redescription of the freshwater amphipod <italic><tp:taxon-name><tp:taxon-name-part taxon-name-part-type="genus">Hyalella</tp:taxon-name-part> <tp:taxon-name-part taxon-name-part-type="species">faxoni</tp:taxon-name-part></tp:taxon-name></italic> from Costa Rica (<tp:taxon-name><tp:taxon-name-part taxon-name-part-type="subphylum">Crustacea</tp:taxon-name-part></tp:taxon-name>: <tp:taxon-name><tp:taxon-name-part taxon-name-part-type="order">Amphipoda</tp:taxon-name-part></tp:taxon-name>: <tp:taxon-name><tp:taxon-name-part taxon-name-part-type="family">Hyalellidae</tp:taxon-name-part></tp:taxon-name>).</article-title><source>Revista de Biología Tropical</source><volume>50</volume>(<issue>2</issue>): <fpage>659</fpage>–<lpage>667</lpage>.</mixed-citation></ref><ref id="B10"><mixed-citation xmlns:xlink="http://www.w3.org/1999/xlink" xlink:type="simple"><person-group><name name-style="western"><surname>González</surname><given-names>ER</given-names></name><name name-style="western"><surname>Watling</surname><given-names>L</given-names></name></person-group> (<year>2002a</year>) <article-title>Redescription of <italic><tp:taxon-name><tp:taxon-name-part taxon-name-part-type="genus">Hyalella</tp:taxon-name-part> <tp:taxon-name-part taxon-name-part-type="species">azteca</tp:taxon-name-part></tp:taxon-name></italic> from its type locality, Veracruz, Mexico (<tp:taxon-name><tp:taxon-name-part taxon-name-part-type="order">Amphipoda</tp:taxon-name-part></tp:taxon-name>: <tp:taxon-name><tp:taxon-name-part taxon-name-part-type="family">Hyalellidae</tp:taxon-name-part></tp:taxon-name>).</article-title><source>Journal of Crustacean Biology</source><volume>22</volume>(<issue>2</issue>): <fpage>173</fpage>–<lpage>183</lpage>. <ext-link xlink:type="simple" ext-link-type="doi" xlink:href="10.1163/20021975-99990220">https://doi.org/10.1163/20021975-99990220</ext-link></mixed-citation></ref><ref id="B17"><mixed-citation xmlns:xlink="http://www.w3.org/1999/xlink" xlink:type="simple"><person-group><name name-style="western"><surname>Soucek</surname><given-names>DJ</given-names></name><name name-style="western"><surname>Lazo-Wasem</surname><given-names>EA</given-names></name><name name-style="western"><surname>Major</surname><given-names>KM</given-names></name><name name-style="western"><surname>Taylor</surname><given-names>CA</given-names></name></person-group> (<year>2015</year>) <article-title>Description of two new species of <italic><tp:taxon-name><tp:taxon-name-part taxon-name-part-type="genus">Hyalella</tp:taxon-name-part></tp:taxon-name></italic> (<tp:taxon-name><tp:taxon-name-part taxon-name-part-type="order">Amphipoda</tp:taxon-name-part></tp:taxon-name>: <tp:taxon-name><tp:taxon-name-part taxon-name-part-type="family">Hyalellidae</tp:taxon-name-part></tp:taxon-name>) from Eastern North America with a revised key to North American members of the genus.</article-title><source>Journal of Crustacean Biology</source><volume>35</volume>(<issue>6</issue>): <fpage>814</fpage>–<lpage>829</lpage>. <ext-link xlink:type="simple" ext-link-type="doi" xlink:href="10.1163/1937240X-00002373">https://doi.org/10.1163/1937240X-00002373</ext-link></mixed-citation></ref></ref-list></tp:taxon-treatment>
